# Supplementary material for: ﻿Campanulaluzhijiangensis (Campanulaceae), a new species from Yunnan, southwest China
Source: PhytoKeys. 2022 Aug 26;206:49–59. doi: 10.3897/phytokeys.206.87109 (PMC9848984; doi:10.3897/phytokeys.206.87109)
Supplement: XML Treatment for Campanula luzhijiangensis [file phytokeys.206.87109-treatment1.xml]

<!DOCTYPE tp:taxon-treatment
  PUBLIC "-//TaxonX//DTD Taxonomic Treatment Publishing DTD v0 20100105//EN" "tax-treatment-NSO.dtd">
<tp:taxon-treatment xmlns:tp="http://www.plazi.org/taxpub"><tp:treatment-meta><kwd-group><label>Taxon classification</label><kwd>
              <named-content content-type="kingdom">Plantae</named-content>
            </kwd><kwd>
              <named-content content-type="order">Asterales</named-content>
            </kwd><kwd>
              <named-content content-type="family">Campanulaceae</named-content>
            </kwd></kwd-group><mixed-citation publication-type="journal"><person-group><name><surname>Wang</surname><given-names>Ting-Ting</given-names></name><name><surname>Dang</surname><given-names>Zeng-Yan</given-names></name><name><surname>Yang</surname><given-names>Feng</given-names></name><name><surname>Wang</surname><given-names>Huan-Chong</given-names></name></person-group><article-title>﻿<italic><tp:taxon-name><tp:taxon-name-part taxon-name-part-type="genus" reg="Campanula">Campanula</tp:taxon-name-part><tp:taxon-name-part taxon-name-part-type="species" reg="luzhijiangensis">luzhijiangensis</tp:taxon-name-part></tp:taxon-name></italic> (<tp:taxon-name><tp:taxon-name-part taxon-name-part-type="family">Campanulaceae</tp:taxon-name-part></tp:taxon-name>), a new species from Yunnan, southwest China</article-title><source>PhytoKeys</source><day>26</day><month>08</month><year>2022</year><volume>206</volume><fpage>49</fpage><lpage>59</lpage><pub-id pub-id-type="doi">10.3897/phytokeys.206.87109</pub-id></mixed-citation></tp:treatment-meta><tp:nomenclature><label>﻿</label><tp:taxon-name>
            <object-id xmlns:xlink="http://www.w3.org/1999/xlink" content-type="arpha" xlink:type="simple">4694143C-BBDA-5D3B-A842-9C0E9F69FD1C</object-id>
            <tp:taxon-name-part taxon-name-part-type="genus" reg="Campanula">Campanula</tp:taxon-name-part>
            <tp:taxon-name-part taxon-name-part-type="species" reg="luzhijiangensis">luzhijiangensis</tp:taxon-name-part>
            <object-id xmlns:xlink="http://www.w3.org/1999/xlink" content-type="ipni" xlink:type="simple">urn:lsid:ipni.org:names:77303990-1</object-id>
          </tp:taxon-name><tp:taxon-authority>Huan C. Wang &amp; T. T. Wang</tp:taxon-authority><tp:taxon-status xmlns:xlink="http://www.w3.org/1999/xlink" xlink:type="simple">sp. nov.</tp:taxon-status><xref ref-type="fig" rid="F1">Figs 1</xref><xref ref-type="fig" rid="F2">, 2</xref><xref ref-type="fig" rid="F3">, 3</xref></tp:nomenclature><tp:treatment-sec sec-type="material" id="SECID0EGGAC"><title>Type.</title><p>China. Yunnan Province: Yimen County, Luzhi Town, Luzhijiang Valley, Xiaoluzhi, <named-content xmlns:xlink="http://www.w3.org/1999/xlink" content-type="dwc:verbatimCoordinates" xlink:type="simple"><named-content content-type="geo-json" specific-use="{&#34;type&#34;:&#34;Point&#34;,&#34;coordinates&#34;:[101.971944,24.681389]}" id="NCID0EPGAC" xlink:type="simple">24°40'53"N, 101°58'19"E</named-content></named-content>, elev. 1450 m, 25 September 2021, <italic>H. C. Wang et al. YM15319</italic> (holotype YUKU!, isotypes YUKU!).</p><fig id="F1" position="float" orientation="portrait"><object-id xmlns:xlink="http://www.w3.org/1999/xlink" content-type="doi" xlink:type="simple">10.3897/phytokeys.206.87109.figure1</object-id><object-id xmlns:xlink="http://www.w3.org/1999/xlink" content-type="arpha" xlink:type="simple">8C5603B8-1749-5FFF-A3F4-A41CC39B43ED</object-id><label>Figure 1.</label><caption><p><italic><tp:taxon-name><tp:taxon-name-part taxon-name-part-type="genus" reg="Campanula">Campanula</tp:taxon-name-part><tp:taxon-name-part taxon-name-part-type="species" reg="luzhijiangensis">luzhijiangensis</tp:taxon-name-part></tp:taxon-name></italic><bold>A</bold> habit <bold>B</bold> adaxial surface of leaf <bold>C</bold> abaxial surface of leaf <bold>D</bold> flower <bold>E</bold> style and stamens <bold>F</bold> style <bold>G</bold> stamen <bold>H</bold> seed.</p></caption><graphic xmlns:xlink="http://www.w3.org/1999/xlink" xlink:href="phytokeys-206-049_article-87109__-g001.jpg" position="float" orientation="portrait" xlink:type="simple" id="oo_735659.jpg"><uri content-type="original_file" xlink:type="simple">https://binary.pensoft.net/fig/735659</uri></graphic></fig></tp:treatment-sec><tp:treatment-sec sec-type="diagnosis" id="SECID0E5HAC"><title>Diagnosis.</title><p><italic><tp:taxon-name><tp:taxon-name-part taxon-name-part-type="genus" reg="Campanula">Campanula</tp:taxon-name-part><tp:taxon-name-part taxon-name-part-type="species" reg="luzhijiangensis">luzhijiangensis</tp:taxon-name-part></tp:taxon-name></italic> is most similar to <italic><tp:taxon-name><tp:taxon-name-part taxon-name-part-type="genus" reg="Campanula">C.</tp:taxon-name-part><tp:taxon-name-part taxon-name-part-type="species" reg="mekongensis">mekongensis</tp:taxon-name-part></tp:taxon-name></italic> Diels ex C. Y. Wu, but clearly distinguished from the latter by its stems with numerous leaf scars at base, leaves usually oblanceolate, relatively small, 0.3–2.0 cm long, 0.1–0.3 (– 0.5) cm wide, margin subentire or sparsely crenate, slightly recurved, hypanthium densely villous throughout, calyx lobes usually ovate, 1–2 mm long, 1.0–1.5 mm wide, corolla tubular-campanulate, tube 2–4 mm in diameter. In contrast, <italic><tp:taxon-name><tp:taxon-name-part taxon-name-part-type="genus" reg="Campanula">C.</tp:taxon-name-part><tp:taxon-name-part taxon-name-part-type="species" reg="mekongensis">mekongensis</tp:taxon-name-part></tp:taxon-name></italic> has stems without leaf scars at base, leaves oblong, narrowly obovate or oblanceolate, 0.5–3.0 cm long, 0.3–1.2 cm wide, margin not recurved, serrate, hypanthium only hispid along ribs, calyx lobes subulate, 2–4 mm long, less than 1 mm wide, corolla campanulate, tube 6–10 mm in diameter.</p><fig id="F2" position="float" orientation="portrait"><object-id xmlns:xlink="http://www.w3.org/1999/xlink" content-type="doi" xlink:type="simple">10.3897/phytokeys.206.87109.figure2</object-id><object-id xmlns:xlink="http://www.w3.org/1999/xlink" content-type="arpha" xlink:type="simple">2DFB505B-75EF-593A-8871-5BFC174C3BE9</object-id><label>Figure 2.</label><caption><p><italic><tp:taxon-name><tp:taxon-name-part taxon-name-part-type="genus" reg="Campanula">Campanula</tp:taxon-name-part><tp:taxon-name-part taxon-name-part-type="species" reg="luzhijiangensis">luzhijiangensis</tp:taxon-name-part></tp:taxon-name></italic><bold>A, B</bold> habit <bold>C</bold> plants in fruiting stage <bold>D</bold> plants in flowering stage <bold>E</bold> adaxial surface of leaf <bold>F</bold> abaxial surface of leaf <bold>G</bold> flower (side view).</p></caption><graphic xmlns:xlink="http://www.w3.org/1999/xlink" xlink:href="phytokeys-206-049_article-87109__-g002.jpg" position="float" orientation="portrait" xlink:type="simple" id="oo_735660.jpg"><uri content-type="original_file" xlink:type="simple">https://binary.pensoft.net/fig/735660</uri></graphic></fig></tp:treatment-sec><tp:treatment-sec sec-type="description" id="SECID0EJKAC"><title>Description.</title><p>Herbs perennial, caespitose. Rootstock woody, naked, with numerous ascending stems. Stems polyphyllous, usually simple at base, rarely branched, slightly lignified, purplish, densely white villous, 10–30 cm long. Leaves alternate, sessile or subsessile, basal leaves withering or caducous; blades usually oblanceolate, rarely elliptic, 0.3–2.0 cm long, 0.1–0.3 (–0.5) cm wide, abaxially densely villous, adaxially appressed pubescent, apex obtuse to acute, margin subentire or sparsely crenate, slightly recurved, base cuneate. Inflorescences terminal, thyrsiform; rachis and branches gracile, indumentum similar to that of the stems; bracts oblanceolate, lanceolate to linear, 0.1–0.2 cm long, 0.7–0.9 mm wide. Flowers erect or ascending, rarely reflexed; pedicels gracile, villous, 0.5–1.0 cm long, 0.2–0.3 mm in diameter; hypanthium obconic, longitudinally ribbed, densely spreading villous, base cuneate, calyx lobes ovate, 1–2 mm long, 1.0–1.5 mm wide at base, acute to acuminate at apex, margin slightly reflexed, serrulate. Corolla blue, blue-white or lilac, tubular-campanulate, 5–10 mm long, externally pubescent, internally glabrous; tube subconic, 4–8 mm long, 2–4 mm in diameter; corolla lobes ovate to ovate-lanceolate, or nearly oblong, 2.5–7.0 mm long, acute at apex. Stamens 5, included, shorter than style; filaments ca. 3 mm long, base dilated into flakes, dilated part nearly elliptic, densely villose, connivent around the style at the anthesis; anthers clavate, ca. 2 mm long, light yellow. Style slightly exserted, ca. 6 mm long, base glabrous, middle and lower part with hairs, upper part papillose; stigma 3-fid, 1.0–1.3 mm long. Capsule obconic, 3-poricidal toward base, apical calyx lobes persistent. Seed elliptic, shiny, 0.4–0.5 mm long, 0.2–0.3 mm wide.</p><fig id="F3" position="float" orientation="portrait"><object-id xmlns:xlink="http://www.w3.org/1999/xlink" content-type="doi" xlink:type="simple">10.3897/phytokeys.206.87109.figure3</object-id><object-id xmlns:xlink="http://www.w3.org/1999/xlink" content-type="arpha" xlink:type="simple">C1151C95-82A4-5FC3-811D-313B2BB27A6B</object-id><label>Figure 3.</label><caption><p><italic><tp:taxon-name><tp:taxon-name-part taxon-name-part-type="genus" reg="Campanula">Campanula</tp:taxon-name-part><tp:taxon-name-part taxon-name-part-type="species" reg="luzhijiangensis">luzhijiangensis</tp:taxon-name-part></tp:taxon-name></italic><bold>A</bold> adaxial surface of bract <bold>B</bold> abaxial surface of bract <bold>C</bold> flower (side view) <bold>D</bold> corolla dissected <bold>E</bold> stamens and pistil <bold>F</bold> style, stamens and dissected hypanthium <bold>G</bold> stamen <bold>H</bold> seed.</p></caption><graphic xmlns:xlink="http://www.w3.org/1999/xlink" xlink:href="phytokeys-206-049_article-87109__-g003.jpg" position="float" orientation="portrait" xlink:type="simple" id="oo_735661.jpg"><uri content-type="original_file" xlink:type="simple">https://binary.pensoft.net/fig/735661</uri></graphic></fig></tp:treatment-sec><tp:treatment-sec sec-type="phenology" id="SECID0EWLAC"><title>Phenology.</title><p><italic><tp:taxon-name><tp:taxon-name-part taxon-name-part-type="genus" reg="Campanula">Campanula</tp:taxon-name-part><tp:taxon-name-part taxon-name-part-type="species" reg="luzhijiangensis">luzhijiangensis</tp:taxon-name-part></tp:taxon-name></italic> has a relatively long flowering period; it usually flowers from August to January of the following year, and fruits from September to February.</p></tp:treatment-sec><tp:treatment-sec sec-type="etymology" id="SECID0EHMAC"><title>Etymology.</title><p>The specific epithet <italic>luzhijiangensis</italic> is derived from the type locality of the new species, the Luzhijiang Valley, and the Latin suffix <italic>ensis</italic>, indicating the place of origin or growth.</p></tp:treatment-sec><tp:treatment-sec sec-type="habitat" id="SECID0ERMAC"><title>Habitat and distribution.</title><p><italic><tp:taxon-name><tp:taxon-name-part taxon-name-part-type="genus" reg="Campanula">Campanula</tp:taxon-name-part><tp:taxon-name-part taxon-name-part-type="species" reg="luzhijiangensis">luzhijiangensis</tp:taxon-name-part></tp:taxon-name></italic> appears to be a rare species endemic to Yunnan, southwest China. It is only known from the type locality in the valley of the Luzhijiang River, an upper tributary of the Hong (Red) River that flows from Yunnan in southwest China through northern Vietnam to the Gulf of Tonkin (Fig. <xref ref-type="fig" rid="F4">4</xref>). The climate in Luzhijiang Valley is semi-dry and hot, with an annual average temperature of 21.0 °C and a total annual precipitation of 822.8 mm. <italic><tp:taxon-name><tp:taxon-name-part taxon-name-part-type="genus" reg="Campanula">Campanula</tp:taxon-name-part><tp:taxon-name-part taxon-name-part-type="species" reg="luzhijiangensis">luzhijiangensis</tp:taxon-name-part></tp:taxon-name></italic> usually occurs in the rock crevices, xerophilous scrubs or grasslands between 1250 and 1500 m elevation. Associated vegetation includes <italic><tp:taxon-name><tp:taxon-name-part taxon-name-part-type="genus" reg="Phyllanthus">Phyllanthus</tp:taxon-name-part><tp:taxon-name-part taxon-name-part-type="species" reg="emblica">emblica</tp:taxon-name-part></tp:taxon-name></italic> Linn. (<tp:taxon-name><tp:taxon-name-part taxon-name-part-type="family">Phyllanthaceae</tp:taxon-name-part></tp:taxon-name>), <italic><tp:taxon-name><tp:taxon-name-part taxon-name-part-type="genus" reg="Paliurus">Paliurus</tp:taxon-name-part><tp:taxon-name-part taxon-name-part-type="species" reg="orientalis">orientalis</tp:taxon-name-part></tp:taxon-name></italic> (Franch.) Hemsl. (<tp:taxon-name><tp:taxon-name-part taxon-name-part-type="family">Rhamnaceae</tp:taxon-name-part></tp:taxon-name>), <italic><tp:taxon-name><tp:taxon-name-part taxon-name-part-type="genus" reg="Dalbergia">Dalbergia</tp:taxon-name-part><tp:taxon-name-part taxon-name-part-type="species" reg="yunnanensis">yunnanensis</tp:taxon-name-part></tp:taxon-name></italic> Franch. (<tp:taxon-name><tp:taxon-name-part taxon-name-part-type="family">Fabaceae</tp:taxon-name-part></tp:taxon-name>), <italic><tp:taxon-name><tp:taxon-name-part taxon-name-part-type="genus" reg="Symphoricarpos">Symphoricarpos</tp:taxon-name-part><tp:taxon-name-part taxon-name-part-type="species" reg="sinensis">sinensis</tp:taxon-name-part></tp:taxon-name></italic> Rehd. (<tp:taxon-name><tp:taxon-name-part taxon-name-part-type="family">Caprifoliaceae</tp:taxon-name-part></tp:taxon-name>), <italic><tp:taxon-name><tp:taxon-name-part taxon-name-part-type="genus" reg="Duhaldea">Duhaldea</tp:taxon-name-part><tp:taxon-name-part taxon-name-part-type="species" reg="lachnocephala">lachnocephala</tp:taxon-name-part></tp:taxon-name></italic> Huan C. Wang &amp; Feng Yang (<tp:taxon-name><tp:taxon-name-part taxon-name-part-type="family">Asteraceae</tp:taxon-name-part></tp:taxon-name>) (an endemic species described by <xref ref-type="bibr" rid="B21">Yang et al. (2022)</xref>), <italic><tp:taxon-name><tp:taxon-name-part taxon-name-part-type="genus" reg="Pterygiella">Pterygiella</tp:taxon-name-part><tp:taxon-name-part taxon-name-part-type="species" reg="luzhijiangensis">luzhijiangensis</tp:taxon-name-part></tp:taxon-name></italic> Huan C. Wang (<tp:taxon-name><tp:taxon-name-part taxon-name-part-type="family">Orobanchaceae</tp:taxon-name-part></tp:taxon-name>), <italic><tp:taxon-name><tp:taxon-name-part taxon-name-part-type="genus" reg="Silene">Silene</tp:taxon-name-part><tp:taxon-name-part taxon-name-part-type="species" reg="otodonta">otodonta</tp:taxon-name-part></tp:taxon-name></italic> Franch. (<tp:taxon-name><tp:taxon-name-part taxon-name-part-type="family">Caryophyllaceae</tp:taxon-name-part></tp:taxon-name>), <italic><tp:taxon-name><tp:taxon-name-part taxon-name-part-type="genus" reg="Spodiopogon">Spodiopogon</tp:taxon-name-part><tp:taxon-name-part taxon-name-part-type="species" reg="sagittifolius">sagittifolius</tp:taxon-name-part></tp:taxon-name></italic> Rendle (<tp:taxon-name><tp:taxon-name-part taxon-name-part-type="family">Poaceae</tp:taxon-name-part></tp:taxon-name>), <italic><tp:taxon-name><tp:taxon-name-part taxon-name-part-type="genus" reg="Heteropogon">Heteropogon</tp:taxon-name-part><tp:taxon-name-part taxon-name-part-type="species" reg="contortus">contortus</tp:taxon-name-part></tp:taxon-name></italic> (Linn.) Beauv. ex Roem. et Schult. (<tp:taxon-name><tp:taxon-name-part taxon-name-part-type="family">Poaceae</tp:taxon-name-part></tp:taxon-name>) and <italic><tp:taxon-name><tp:taxon-name-part taxon-name-part-type="genus" reg="Themeda">Themeda</tp:taxon-name-part><tp:taxon-name-part taxon-name-part-type="species" reg="caudata">caudata</tp:taxon-name-part></tp:taxon-name></italic> (Nees ex Hooker et Arnott) A. Camus (<tp:taxon-name><tp:taxon-name-part taxon-name-part-type="family">Poaceae</tp:taxon-name-part></tp:taxon-name>).</p><fig id="F4" position="float" orientation="portrait"><object-id xmlns:xlink="http://www.w3.org/1999/xlink" content-type="doi" xlink:type="simple">10.3897/phytokeys.206.87109.figure4</object-id><object-id xmlns:xlink="http://www.w3.org/1999/xlink" content-type="arpha" xlink:type="simple">291E1F6A-8F86-5A72-806A-CFF39959239E</object-id><label>Figure 4.</label><caption><p>Geographical distribution of <italic><tp:taxon-name><tp:taxon-name-part taxon-name-part-type="genus" reg="Campanula">Campanula</tp:taxon-name-part><tp:taxon-name-part taxon-name-part-type="species" reg="luzhijiangensis">luzhijiangensis</tp:taxon-name-part></tp:taxon-name></italic> (red dot).</p></caption><graphic xmlns:xlink="http://www.w3.org/1999/xlink" xlink:href="phytokeys-206-049_article-87109__-g004.jpg" position="float" orientation="portrait" xlink:type="simple" id="oo_735662.jpg"><uri content-type="original_file" xlink:type="simple">https://binary.pensoft.net/fig/735662</uri></graphic></fig></tp:treatment-sec><tp:treatment-sec sec-type="conservation status" id="SECID0EODAE"><title>Conservation status.</title><p><italic><tp:taxon-name><tp:taxon-name-part taxon-name-part-type="genus" reg="Campanula">Campanula</tp:taxon-name-part><tp:taxon-name-part taxon-name-part-type="species" reg="luzhijiangensis">luzhijiangensis</tp:taxon-name-part></tp:taxon-name></italic> is a rare species with a restricted distribution and small population size. Currently, it is only known from a single locality in the Luzhijiang River Valley in the Yimen County, southwest China, where the estimated area of occupancy (AOO) is less than 20 km<sup>2</sup>. The total population size is estimated to be fewer than 500 mature individuals. Following the IUCN guidelines (<xref ref-type="bibr" rid="B10">IUCN 2012</xref>, <xref ref-type="bibr" rid="B11">2022</xref>), this new species should be classified as Vulnerable [VU (D1, D2)].</p></tp:treatment-sec><ref-list><ref id="B21"><mixed-citation xmlns:xlink="http://www.w3.org/1999/xlink" xlink:type="simple"><person-group><name name-style="western"><surname>Yang</surname><given-names>F</given-names></name><name name-style="western"><surname>Ye</surname><given-names>JY</given-names></name><name name-style="western"><surname>Huang</surname><given-names>QC</given-names></name><name name-style="western"><surname>Wang</surname><given-names>QP</given-names></name><name name-style="western"><surname>Wang</surname><given-names>HC</given-names></name></person-group> (<year>2022</year>) <article-title><italic><tp:taxon-name><tp:taxon-name-part taxon-name-part-type="genus">Duhaldea</tp:taxon-name-part><tp:taxon-name-part taxon-name-part-type="species">lachnocephala</tp:taxon-name-part></tp:taxon-name></italic> (<tp:taxon-name><tp:taxon-name-part taxon-name-part-type="family">Asteraceae</tp:taxon-name-part></tp:taxon-name>: <tp:taxon-name><tp:taxon-name-part taxon-name-part-type="tribe">Inuleae</tp:taxon-name-part></tp:taxon-name>: <tp:taxon-name><tp:taxon-name-part taxon-name-part-type="subtribe">Inulinae</tp:taxon-name-part></tp:taxon-name>), a new species from Yunnan, southwest China.</article-title><source>Taiwania</source><volume>67</volume>(<issue>2</issue>): <fpage>217</fpage>–<lpage>222</lpage>.</mixed-citation></ref><ref id="B10"><mixed-citation xmlns:xlink="http://www.w3.org/1999/xlink" xlink:type="simple">IUCN (<year>2012</year>) <source>IUCN Red List Categories and Criteria. Version 3.1. (2<sup>nd</sup> edn.).</source><publisher-name>IUCN</publisher-name>, <publisher-loc>Gland, Switzerland &amp; Cambridge</publisher-loc>, <size units="page">32 pp</size>.</mixed-citation></ref><ref id="B11"><mixed-citation xmlns:xlink="http://www.w3.org/1999/xlink" xlink:type="simple">IUCN (<year>2022</year>) Guidelines for Using the IUCN Red List Categories and Criteria. Version 15. Prepared by the Standards and Petitions Committee.</mixed-citation></ref></ref-list></tp:taxon-treatment>
